# Supplementary material for: Poloxamer-188 as a wetting agent for microfluidic resistive pulse sensing measurements of extracellular vesicles
Source: PLoS One. 2024 May 2;19(5):e0295849. doi: 10.1371/journal.pone.0295849 (PMC11065227; doi:10.1371/journal.pone.0295849)
Supplement: S1 Data — (ZIP) [file pone.0295849.s009.zip]

Archive with 3 entries (3 files):
- supporting information/A1 C20161751 d.d. 6 september 2016 (2).pdf
- supporting information/FW_ METC 2015_074.pdf
- supporting information/O-20040430ori01_A1 C20161751 d.d. 6 september 2016-nl-en-US.pdf
